# Supplementary material for: Active generation of nanoholes in DNA origami scaffolds for programmed catalysis in nanocavities
Source: Nat Commun. 2019 Oct 31;10:4963. doi: 10.1038/s41467-019-12933-9 (PMC6823506; doi:10.1038/s41467-019-12933-9)
Supplement: Supplementary file 3 — Source Data [file 41467_2019_12933_MOESM3_ESM.xlsx]

## Sheet: Figure 1c
Figure 1c: Cross-section analysis of the locked origami tile N.
Length (nm)	Height (nm)
0	0.036
5.919	0.116
11.838	0.008
17.757	0.103
23.675	0.585
29.594	1.618
35.513	1.948
41.432	2.017
47.351	1.962
53.27	2.084
59.189	1.976
65.107	2.089
71.026	2.008
76.945	1.999
82.864	2.042
88.783	1.989
94.702	1.981
100.621	1.987
106.54	2.029
112.458	1.942
118.377	1.884
124.296	1.095
130.215	0.117
136.134	0.084
142.053	0.131
147.972	0.132
153.89	0.041
159.809	0.049

## Sheet: Figure 1d(top)
Figure 1d (top): Cross-section analysis confirm the structural features of the unlocked origami tile N.
Length (nm)	Height (nm)
0	0.043
6.157	-0.013
12.313	-0.009
18.47	0.126
24.627	0.767
30.783	1.86
36.94	2.081
43.097	2.01
49.254	1.968
55.41	1.991
61.567	2.012
67.724	1.837
73.88	0.869
80.037	0.115
86.194	0.299
92.35	1.253
98.507	3.496
104.664	3.955
110.82	4.017
116.977	2.771
123.134	2.04
129.29	0.993
135.447	0.014
141.604	0.192
147.761	0.05
153.917	0.024
160.074	0.225
166.231	0.128

## Sheet: Figure 1d (bottom)
Figure 1d (bottom): Cross-section analysis confirm the structural features of the unlocked origami tile N.
Length (nm)	Height (nm)
0	0.025
8.04639	0.106
16.0928	0.126
24.1392	0.284
32.1856	1.564
40.232	2.048
48.2784	2.015
56.3247	1.927
64.3711	1.973
72.4175	2.045
80.4639	2.025
88.5103	2.022
96.5567	1.885
104.603	1.297
112.65	0.062
120.696	0.101
128.742	0.009
136.789	0.027

## Sheet: Figure 1h
Figure 1h: Cross-section analysis of the locked origami tile M.
Length (nm)	Height (nm)
0	0.064
6.13	0.002
12.261	0.052
18.391	0.017
24.522	0.013
30.652	1.229
36.783	1.883
42.913	1.964
49.044	2.044
55.174	2.002
61.305	2.016
67.435	2.052
73.566	1.988
79.696	1.96
85.827	2.174
91.957	2.046
98.088	2.052
104.218	1.873
110.348	2.014
116.479	1.994
122.609	1.597
128.74	0.749
134.87	0.164
141.001	0.052
147.131	0.126
153.262	0.054
159.392	0.011

## Sheet: Figure 1i (top)
Figure 1i (top): Cross-section analysis confirm the structural features of the labeled nanohole-modified tiles.
Length (nm)	Height (nm)
0	0.074
6.453	0.066
12.907	0.018
19.36	0.043
25.813	0.104
32.267	0.992
38.72	1.752
45.173	2.034
51.627	1.959
58.08	1.992
64.533	2.012
70.987	1.962
77.44	1.898
83.893	0.242
90.347	0.002
96.8	0.426
103.254	1.464
109.707	2.004
116.16	4.012
122.614	4.014
129.067	3.806
135.52	2.516
141.974	1.279
148.427	0.095
154.88	0.044
161.334	0.174
167.787	0.026

## Sheet: Figure 1i (bottom)
Figure 1i (bottom): Cross-section analysis confirm the structural features of the labeled nanohole-modified tiles.
Length (nm)	Height (nm)
0	0.102
6.833	0.028
13.666	0.205
20.499	0.301
27.333	1.626
34.166	2.004
40.999	2.62
47.832	3.002
54.665	2.336
61.498	2.187
68.332	2.016
75.165	2.001
81.998	2.053
88.831	2.016
95.664	2.056
102.497	1.97
109.331	0.756
116.164	0.099
122.997	0.041
129.83	0.115
136.663	0.097

## Sheet: Figure 3c
Figure 3c: The catalytic activities of the histidine-dependent DNAzyme subunits in: (i) The confined cavities in the origami tiles Nf and (ii) the homogenous identical buffer solution.
Time (min)	Intensity (i) (a.u.)	Time (min)	Intensity (ii) (a.u.)
0.000833333	110.484	0.035	113.077
0.20083	104.824	0.23502	111.203
0.40083	111.264	0.43502	104.505
0.60083	114.17	0.63419	109.081
0.80083	110.596	0.83419	109.364
1.00083	103.442	1.03502	110.553
1.20083	109.147	1.23419	112.78
1.40083	106.971	1.43502	116.017
1.60083	110.155	1.63502	111.048
1.80083	109.445	1.83417	105.387
2.00083	113.336	2.035	117.892
2.20083	111.088	2.235	113.732
2.40083	111.412	2.43417	105.726
2.60083	112.337	2.635	104.115
2.80083	104.58	2.835	116.565
3.00083	112.835	3.03417	106.771
3.20083	113.257	3.23583	106.508
3.40083	108.233	3.43583	115.272
3.60083	117.549	3.63583	105.33
3.80083	111.618	3.835	113.443
4.00083	111.494	4.035	107.288
4.20083	109.356	4.23417	107.657
4.40083	112.552	4.435	108.96
4.60083	108.252	4.63498	106.041
4.80083	111.66	4.83417	109.851
5.00083	111.86	5.03583	106.064
5.20083	116.283	5.23581	117.756
5.40083	108.835	5.43498	110.334
5.60083	110.286	5.63417	119.078
5.80083	109.66	5.835	105.258
6.00083	111.048	6.03415	107.415
6.20083	115.704	6.23415	105.79
6.40083	116.631	6.43415	112.92
6.60083	110.208	6.635	106.238
6.80083	115.046	6.83498	116.951
7.00083	118.425	7.03498	109.705
7.20083	114.867	7.235	109.89
7.40083	106.89	7.43498	110.624
7.60083	106.673	7.63417	111.414
7.80083	118.333	7.83415	110.528
8.00083	111.248	8.03581	108.321
8.20083	113.225	8.23415	108.573
8.40083	113.446	8.43498	108.118
8.60083	121.092	8.63417	112.447
8.80083	109.508	8.83465	112.449
9.00083	117.54	9.03465	112.737
9.20083	113.085	9.23548	108.626
9.40083	112.712	9.43383	106.267
9.60083	116.899	9.63542	112.52
9.80083	115.793	9.83625	111.906
10.0008	114.726	10.0354	104.535
10.2008	120.934	10.2354	110.672
10.4008	119.746	10.4346	101.481
10.6008	115.908	10.6346	109.038
10.8008	117.298	10.8346	116.519
11.0008	116.828	11.0354	106.917
11.2008	113.66	11.2346	105.667
11.4008	116.037	11.4346	115.609
11.6008	119.622	11.6354	113.6
11.8008	113.367	11.8354	113.529
12.0008	114.025	12.0345	116.232
12.2008	117.844	12.2337	105.458
12.4008	116.415	12.4353	111.799
12.6008	114.145	12.6345	111.95
12.8008	118.105	12.8345	109.76
13.0008	117.063	13.0362	105.579
13.2008	116.709	13.2338	110.056
13.4008	115.244	13.4354	113.647
13.6008	117.488	13.6337	108.174
13.8008	109.397	13.8353	110.866
14.0008	122.779	14.0345	113.983
14.2008	118.788	14.2345	114.635
14.4008	126.403	14.4353	115.256
14.6008	121.717	14.6353	109.209
14.8008	118.476	14.8345	114.088
15.0008	122.278	15.0337	117.451
15.2008	125.675	15.2345	110.361
15.4008	124.266	15.4345	110.847
15.6008	122.678	15.6345	111.029
15.8008	120.936	15.8345	117.903
16.0008	120.191	16.0337	110.307
16.2008	118.907	16.2345	113.305
16.4008	126.441	16.4345	112.785
16.6008	114.734	16.6345	116.629
16.8008	126.203	16.8353	113.527
17.0008	123.209	17.0345	116.117
17.2008	121.291	17.2345	116.458
17.4008	116.781	17.4345	111.783
17.6008	121.707	17.6353	110.432
17.8008	127.264	17.8345	110.986
18.0008	120.584	18.0345	120.84
18.2008	122.07	18.2337	114.903
18.4008	118.99	18.4345	114.469
18.6008	123.852	18.6345	109.573
18.8008	124.981	18.8361	111.888
19.0008	127.405	19.0345	113.23
19.2008	120.793	19.2345	112.628
19.4008	124.432	19.4353	113.128
19.6008	120.859	19.6353	113.152
19.8008	123.163	19.8353	107.687
20.0008	122.061	20.0361	114.136
20.2008	117.308	20.2353	117.497
20.4008	124.789	20.4362	113.233
20.6008	122.58	20.6345	113.544
20.8008	124.114	20.8353	117.782
21.0008	120.017	21.0362	119.788
21.2008	121.566	21.2353	115.065
21.4008	121.486	21.4361	117.479
21.6008	120.343	21.6361	120.677
21.8008	129.916	21.8361	117.275
22.0008	131.84	22.0352	120.247
22.2008	118.257	22.2344	107.807
22.4008	122.017	22.4352	112.282
22.6008	118.325	22.6344	113.222
22.8008	129.95	22.8344	106.383
23.0008	126.846	23.0344	119.009
23.2008	131.119	23.2352	114.18
23.4008	129.208	23.4352	112.205
23.6008	129.951	23.6344	112.9
23.8008	126.926	23.8352	120.682
24.0008	124.81	24.0344	120.924
24.2008	124.574	24.2343	117.663
24.4008	122.142	24.4352	112.49
24.6008	125.835	24.6352	115.937
24.8008	125.231	24.8345	122.681
25.0008	133.607	25.0343	121.328
25.2008	122.707	25.2343	112.029
25.4008	128.366	25.4352	118.006
25.6008	128.65	25.6343	117.2
25.8008	120.899	25.8343	123.265
26.0008	129.865	26.036	109.514
26.2008	134.189	26.2352	114.136
26.4008	125.571	26.4352	124.562
26.6008	126.512	26.6343	109.886
26.8008	132.25	26.836	116.931
27.0008	132.196	27.0352	122.585
27.2008	126.842	27.2352	114.809
27.4008	128.163	27.4352	117.669
27.6008	127.045	27.6343	115.221
27.8008	124.193	27.8343	112.27
28.0008	129.894	28.0352	113.684
28.2008	133.289	28.2343	116.397
28.4008	129.711	28.436	117.502
28.6008	131.001	28.636	123.24
28.8008	128.248	28.8351	120.211
29.0008	128.035	29.0352	125.515
29.2008	131.504	29.2344	119.554
29.4008	128.662	29.4343	116.3
29.6008	126.737	29.6343	115.172
29.8008	133.026	29.8343	112.49
30.0008	131.932	30.0352	116.907
30.2008	132.958	30.2343	112.844
30.4008	122.989	30.4343	120.155
30.6008	131.34	30.636	121.514

## Sheet: Figure 3d
Figure 3d: The catalytic activities of the hemin/G-quadruple DNAzyme subunits in: (i) The confined cavities in the origami tiles Mf and (ii) the homogenous identical buffer solution.
Time (min)	Intensity (ii) (a.u.)	Time (min)	Intensity (i) (a.u.)
0.000833333	105.314	0.035	99.5354
0.20083	87.6762	0.23423	106.401
0.40083	99.1751	0.43587	112.066
0.60083	110.468	0.63587	101.442
0.80083	98.5961	0.83587	104.725
1.00083	99.9168	1.03504	102.527
1.20083	107.832	1.23671	107.97
1.40083	102.407	1.43506	115.076
1.60083	107.848	1.63421	108.12
1.80083	103.895	1.83423	110.754
2.00083	102.207	2.03506	109.002
2.20083	108.182	2.23587	107.62
2.40083	112.716	2.43504	110.933
2.60083	113.936	2.63504	116.999
2.80083	106.282	2.83498	117.624
3.00083	115.661	3.03498	110.683
3.20083	108.537	3.23581	121.414
3.40083	113.39	3.43498	112.701
3.60083	112.997	3.63662	135.189
3.80083	113.214	3.83579	118.858
4.00083	118.888	4.03579	125.264
4.20083	113.176	4.23496	126.399
4.40083	120.681	4.43496	136.119
4.60083	110.455	4.63412	129.837
4.80083	117.989	4.83412	124.849
5.00083	114.289	5.03492	132.123
5.20083	120.054	5.23408	125.223
5.40083	114.548	5.43408	130.355
5.60083	111.825	5.63492	136.626
5.80083	120.655	5.83408	137.294
6.00083	133.406	6.03575	131.041
6.20083	122.497	6.23408	125.279
6.40083	109.563	6.43573	146.371
6.60083	115.47	6.6349	139.28
6.80083	118.577	6.83656	133.163
7.00083	123.185	7.03406	139.364
7.20083	122.062	7.23492	148.253
7.40083	122.906	7.4349	135.221
7.60083	121.289	7.63656	137.279
7.80083	118.956	7.83406	142.464
8.00083	121.983	8.0349	143.397
8.20083	123.728	8.23656	141.824
8.40083	125.615	8.43406	143.871
8.60083	123.135	8.6349	142.088
8.80083	126.189	8.83406	149.648
9.00083	120.654	9.03573	138.476
9.20083	134.256	9.2349	142.1
9.40083	129.434	9.4349	142.655
9.60083	133.667	9.6349	146.963
9.80083	130.03	9.83404	147.431
10.0008	131.261	10.034	145.595
10.2008	127.879	10.235	149.729
10.4008	125.088	10.4349	161.28
10.6008	124.291	10.6366	155.99
10.8008	123.404	10.834	149.898
11.0008	125.221	11.0349	154.493
11.2008	129.842	11.2349	156.574
11.4008	130.51	11.4349	160.8
11.6008	135.119	11.6357	160.539
11.8008	132.714	11.8357	154.324
12.0008	132.242	12.0357	164.406
12.2008	127.874	12.2349	173.155
12.4008	133.811	12.4365	150.885
12.6008	131.007	12.6365	172.453
12.8008	135.697	12.8365	155.95
13.0008	129.902	13.0365	158.567
13.2008	129.639	13.234	165.781
13.4008	136.805	13.4366	168.554
13.6008	141.353	13.6349	168.635
13.8008	139.983	13.8357	163.648
14.0008	141.176	14.034	174.31
14.2008	149.39	14.2349	168.129
14.4008	130.212	14.4357	158.466
14.6008	136.622	14.6348	171.26
14.8008	134.206	14.8348	177.905
15.0008	130.949	15.0348	158.208
15.2008	136.047	15.2356	177.996
15.4008	137.775	15.4348	174.868
15.6008	136.829	15.6348	174.746
15.8008	140.376	15.8356	171.179
16.0008	144.696	16.0356	173.837
16.2008	134.521	16.2348	188.471
16.4008	142.088	16.4348	180.379
16.6008	137.924	16.6339	181.83
16.8008	144.32	16.8347	170.179
17.0008	141.75	17.0356	176.301
17.2008	134.475	17.2347	180.766
17.4008	139.616	17.4356	184.677
17.6008	140.463	17.6348	178.683
17.8008	134.109	17.8339	189.34
18.0008	141.683	18.0356	176.771
18.2008	137.443	18.2347	181.632
18.4008	141.082	18.4347	175.171
18.6008	144.344	18.6347	179.568
18.8008	144.051	18.8356	180.667
19.0008	151.251	19.0356	187.424
19.2008	147.179	19.2356	195.811
19.4008	157.359	19.4347	174.224
19.6008	152.078	19.6364	188.05
19.8008	154.707	19.8339	182.836
20.0008	155.177	20.0347	183.968
20.2008	139.538	20.2339	196.319
20.4008	143.39	20.4339	202.189
20.6008	151.22	20.6339	188.002

## Sheet: Supplementary Fig. 6c
Supplementary Figure 6c: Calibration curve corresponding to the FRET signal of the supramolecular model construct as a function of the percentage of FRET pairs.
Percentage of FRET pairs (%)	Intensity of Cy5 (a.u.)
0	34.781
25	44.9455
50	62.1422
75	75.3436
100	86.3586

## Sheet: Supplementary Fig. 20b
Supplementary Figure 20b: cross-section analysis of the tile O.
Length (nm)	Height (nm)
0	-0.168
5.864	-0.15
11.727	0.046
17.591	0.514
23.455	1.314
29.319	1.834
35.182	2.044
41.046	1.956
46.91	1.942
52.773	1.972
58.637	1.957
64.501	1.954
70.365	2.118
76.228	2.006
82.092	2.003
87.956	2.032
93.819	2.091
99.683	2.033
105.547	1.917
111.411	1.918
117.274	1.991
123.138	1.992
129.002	1.468
134.866	0.653
140.729	0.115
146.593	-0.014
152.457	0

[truncated: 2 more sheets: Supplementary Fig. 21b, Supplementary Fig. 27]
